# Supplementary material for: Two new species of Ateuchus with remarks on ecology, distributions, and evolutionary relationships (Coleoptera, Scarabaeidae, Scarabaeinae)
Source: Zookeys. 2018 Mar 29;(747):71–86. doi: 10.3897/zookeys.747.22731 (PMC5904362; doi:10.3897/zookeys.747.22731)
Supplement: XML Treatment for Ateuchus benitojuarezi [file zookeys.747.22731-treatment1.xml]

<!DOCTYPE tp:taxon-treatment
  PUBLIC "-//TaxonX//DTD Taxonomic Treatment Publishing DTD v0 20100105//EN" "tax-treatment-NSO.dtd">
<tp:taxon-treatment xmlns:tp="http://www.plazi.org/taxpub"><tp:treatment-meta><kwd-group><label>Taxon classification</label><kwd><named-content xmlns:xlink="http://www.w3.org/1999/xlink" content-type="kingdom">Animalia</named-content></kwd><kwd><named-content xmlns:xlink="http://www.w3.org/1999/xlink" content-type="order">Coleoptera</named-content></kwd><kwd><named-content xmlns:xlink="http://www.w3.org/1999/xlink" content-type="family">Scarabaeidae</named-content></kwd></kwd-group><mixed-citation publication-type="journal"><person-group><name><surname>Moctezuma</surname><given-names>Victor</given-names></name><name><surname>Sánchez-Huerta</surname><given-names>José Luis</given-names></name><name><surname>Halffter</surname><given-names>Gonzalo</given-names></name></person-group><article-title>Two new species of <italic><tp:taxon-name><tp:taxon-name-part taxon-name-part-type="genus" reg="Ateuchus">Ateuchus</tp:taxon-name-part></tp:taxon-name></italic> with remarks on ecology, distributions, and evolutionary relationships (<tp:taxon-name><tp:taxon-name-part taxon-name-part-type="order">Coleoptera</tp:taxon-name-part></tp:taxon-name>, <tp:taxon-name><tp:taxon-name-part taxon-name-part-type="family">Scarabaeidae</tp:taxon-name-part></tp:taxon-name>, <tp:taxon-name><tp:taxon-name-part taxon-name-part-type="subfamily">Scarabaeinae</tp:taxon-name-part></tp:taxon-name>)</article-title><source>Zookeys</source><day>29</day><month>3</month><year>2018</year><volume>2018</volume><issue>747</issue><fpage>71</fpage><lpage>86</lpage><pub-id pub-id-type="doi">10.3897/zookeys.747.22731</pub-id></mixed-citation></tp:treatment-meta><tp:nomenclature><tp:taxon-name>
            <tp:taxon-name-part taxon-name-part-type="genus" reg="Ateuchus">Ateuchus</tp:taxon-name-part>
            <tp:taxon-name-part taxon-name-part-type="species" reg="benitojuarezi">benitojuarezi</tp:taxon-name-part>
            <object-id xmlns:xlink="http://www.w3.org/1999/xlink" content-type="zoobank" xlink:type="simple">http://zoobank.org/AAE3B380-C535-4C1D-A3D0-6EDC82170386</object-id>
          </tp:taxon-name><tp:taxon-status xmlns:xlink="http://www.w3.org/1999/xlink" xlink:type="simple">sp. n.</tp:taxon-status><xref ref-type="fig" rid="F1">Figs 1</xref><xref ref-type="fig" rid="F2">, 2</xref></tp:nomenclature><tp:treatment-sec sec-type="type material" id="SECID0E4LAC"><title>Type material</title><p>(<bold>100</bold> ♂♂, <bold>161</bold> ♀♀). Holotype: 1 ♂, labeled “MEXICO, Oaxaca, San Miguel Chimalapa, San Antonio, 14-X-2015, coprotrap; <named-content xmlns:xlink="http://www.w3.org/1999/xlink" content-type="dwc:verbatimCoordinates" xlink:type="simple"><named-content content-type="geo-json" specific-use="{&#34;type&#34;:&#34;Point&#34;,&#34;coordinates&#34;:[-94.223222,16.660917]}" id="NCID0EKMAC" xlink:type="simple">16°39'39.3"N, 94°13'23.6"W</named-content></named-content>, cloud forest, 1605 m, V. Moctezuma col.”. Paratypes: 1 ♂, 1 ♀, same data as holotype; 1 ♂, 1 ♀, same data except “<named-content xmlns:xlink="http://www.w3.org/1999/xlink" content-type="dwc:verbatimCoordinates" xlink:type="simple"><named-content content-type="geo-json" specific-use="{&#34;type&#34;:&#34;Point&#34;,&#34;coordinates&#34;:[-94.223639,16.661361]}" id="NCID0ESMAC" xlink:type="simple">16°39'40.9"N, 94°13'25.1"W</named-content></named-content>, 1611 m”; 1 ♂, same data except “<named-content xmlns:xlink="http://www.w3.org/1999/xlink" content-type="dwc:verbatimCoordinates" xlink:type="simple"><named-content content-type="geo-json" specific-use="{&#34;type&#34;:&#34;Point&#34;,&#34;coordinates&#34;:[-94.227722,16.060639]}" id="NCID0E1MAC" xlink:type="simple">16°3'38.3"N, 94°13'39.8"W</named-content></named-content>, 1702 m”; 5 ♂♂, 7 ♀♀, same data except “<named-content xmlns:xlink="http://www.w3.org/1999/xlink" content-type="dwc:verbatimCoordinates" xlink:type="simple"><named-content content-type="geo-json" specific-use="{&#34;type&#34;:&#34;Point&#34;,&#34;coordinates&#34;:[-94.220861,16.661806]}" id="NCID0ECNAC" xlink:type="simple">16°39'42.5"N, 94°13'15.1"W</named-content></named-content>, 1553 m”; 4 ♂♂, 8 ♀♀, same data except “<named-content xmlns:xlink="http://www.w3.org/1999/xlink" content-type="dwc:verbatimCoordinates" xlink:type="simple"><named-content content-type="geo-json" specific-use="{&#34;type&#34;:&#34;Point&#34;,&#34;coordinates&#34;:[-94.221000,16.661444]}" id="NCID0EKNAC" xlink:type="simple">16°39'41.2"N, 94°13'15.6"W</named-content></named-content>, 1562 m”; 6 ♀♀, same data except “<named-content xmlns:xlink="http://www.w3.org/1999/xlink" content-type="dwc:verbatimCoordinates" xlink:type="simple"><named-content content-type="geo-json" specific-use="{&#34;type&#34;:&#34;Point&#34;,&#34;coordinates&#34;:[-94.222139,16.661306]}" id="NCID0ESNAC" xlink:type="simple">16°39'40.7"N, 94°13'19.7"W</named-content></named-content>, 1593 m”; 3 ♂♂, 1 ♀, same data except “16°39'40.2"N, 94°13'21"W, 1595 m”; 1 ♂, 2 ♀♀, same data except “<named-content xmlns:xlink="http://www.w3.org/1999/xlink" content-type="dwc:verbatimCoordinates" xlink:type="simple"><named-content content-type="geo-json" specific-use="{&#34;type&#34;:&#34;Point&#34;,&#34;coordinates&#34;:[-94.220528,16.661611]}" id="NCID0E1NAC" xlink:type="simple">16°39'41.8"N, 94°13'13.9"W</named-content></named-content>, 1548 m”; 1 ♀, same data except “<named-content xmlns:xlink="http://www.w3.org/1999/xlink" content-type="dwc:verbatimCoordinates" xlink:type="simple"><named-content content-type="geo-json" specific-use="{&#34;type&#34;:&#34;Point&#34;,&#34;coordinates&#34;:[-94.224194,16.660417]}" id="NCID0ECOAC" xlink:type="simple">16°39'37.5"N, 94°13'27.1"W</named-content></named-content>, 1621 m”; 2 ♂♂, 3 ♀♀, same data except “<named-content xmlns:xlink="http://www.w3.org/1999/xlink" content-type="dwc:verbatimCoordinates" xlink:type="simple"><named-content content-type="geo-json" specific-use="{&#34;type&#34;:&#34;Point&#34;,&#34;coordinates&#34;:[-94.221361,16.661417]}" id="NCID0EKOAC" xlink:type="simple">16°39'41.1"N, 94°13'16.9"W</named-content></named-content>, 1573 m”; 1 ♂, 1 ♀, same data except “<named-content xmlns:xlink="http://www.w3.org/1999/xlink" content-type="dwc:verbatimCoordinates" xlink:type="simple"><named-content content-type="geo-json" specific-use="{&#34;type&#34;:&#34;Point&#34;,&#34;coordinates&#34;:[-94.220861,16.661806]}" id="NCID0ESOAC" xlink:type="simple">16°39'42.5"N, 94°13'15.1"W</named-content></named-content>, 1553 m”; 1 ♂, same data except “<named-content xmlns:xlink="http://www.w3.org/1999/xlink" content-type="dwc:verbatimCoordinates" xlink:type="simple"><named-content content-type="geo-json" specific-use="{&#34;type&#34;:&#34;Point&#34;,&#34;coordinates&#34;:[-94.224944,16.660222]}" id="NCID0E1OAC" xlink:type="simple">16°39'36.8"N, 94°13'29.8"W</named-content></named-content>, 1636 m”; 1 ♂, same data except “<named-content xmlns:xlink="http://www.w3.org/1999/xlink" content-type="dwc:verbatimCoordinates" xlink:type="simple"><named-content content-type="geo-json" specific-use="{&#34;type&#34;:&#34;Point&#34;,&#34;coordinates&#34;:[-94.220306,16.660194]}" id="NCID0ECPAC" xlink:type="simple">16°39'36.7"N, 94°13'13.1"W</named-content></named-content>, 1647 m”; 2 ♂♂, 1 ♀, same data except “03-VII-2017, <named-content xmlns:xlink="http://www.w3.org/1999/xlink" content-type="dwc:verbatimCoordinates" xlink:type="simple"><named-content content-type="geo-json" specific-use="{&#34;type&#34;:&#34;Point&#34;,&#34;coordinates&#34;:[-94.220722,16.662361]}" id="NCID0EKPAC" xlink:type="simple">16°39'44.5"N, 94°13'14.6"W</named-content></named-content>, light trap UV and metallic additives, 1550 m”, J.L. Sánchez-Huerta and V. Moctezuma cols.”; 1 ♀, labeled “MEXICO, Oaxaca, San Miguel Chimalapa, Benito Juárez, 8-X-2015, coprotrap, 16°43'58.4"N, 94°12'17"W, cloud forest, 1356 m, V. Moctezuma col.”; 1 ♀, same data except “<named-content xmlns:xlink="http://www.w3.org/1999/xlink" content-type="dwc:verbatimCoordinates" xlink:type="simple"><named-content content-type="geo-json" specific-use="{&#34;type&#34;:&#34;Point&#34;,&#34;coordinates&#34;:[-94.205722,16.735056]}" id="NCID0ESPAC" xlink:type="simple">16°44'6.2"N, 94°12'20.6"O</named-content></named-content>, 1374 m”; 5 ♂♂, 7 ♀♀, same data except “<named-content xmlns:xlink="http://www.w3.org/1999/xlink" content-type="dwc:verbatimCoordinates" xlink:type="simple"><named-content content-type="geo-json" specific-use="{&#34;type&#34;:&#34;Point&#34;,&#34;coordinates&#34;:[-94.204861,16.736361]}" id="NCID0E1PAC" xlink:type="simple">16°44'10.9"N, 94°12'17.5"W</named-content></named-content>, 1389 m”; 5 ♀♀, same data except “<named-content xmlns:xlink="http://www.w3.org/1999/xlink" content-type="dwc:verbatimCoordinates" xlink:type="simple"><named-content content-type="geo-json" specific-use="{&#34;type&#34;:&#34;Point&#34;,&#34;coordinates&#34;:[-94.205694,16.734972]}" id="NCID0EDAAE" xlink:type="simple">16°44'5.9"N, 94°12'20.5"W</named-content></named-content>, 1384 m”; 5 ♀♀, same data except “<named-content xmlns:xlink="http://www.w3.org/1999/xlink" content-type="dwc:verbatimCoordinates" xlink:type="simple"><named-content content-type="geo-json" specific-use="{&#34;type&#34;:&#34;Point&#34;,&#34;coordinates&#34;:[-94.206333,16.732944]}" id="NCID0ELAAE" xlink:type="simple">16°43'58.6"N, 94°12'22.8"W</named-content></named-content>, 1341 m”; 3 ♀♀, same data except “<named-content xmlns:xlink="http://www.w3.org/1999/xlink" content-type="dwc:verbatimCoordinates" xlink:type="simple"><named-content content-type="geo-json" specific-use="{&#34;type&#34;:&#34;Point&#34;,&#34;coordinates&#34;:[-94.204917,16.736750]}" id="NCID0ETAAE" xlink:type="simple">16°44'12.3"N, 94°12'17.7"W</named-content></named-content>, 1400 m”; 1 ♂, 3 ♀♀, same data except “<named-content xmlns:xlink="http://www.w3.org/1999/xlink" content-type="dwc:verbatimCoordinates" xlink:type="simple"><named-content content-type="geo-json" specific-use="{&#34;type&#34;:&#34;Point&#34;,&#34;coordinates&#34;:[-94.204861,16.736361]}" id="NCID0E2AAE" xlink:type="simple">16°44'10.9"N, 94°12'17.5"W</named-content></named-content>, 1389 m”; 1 ♂, 3 ♀♀, same data except “<named-content xmlns:xlink="http://www.w3.org/1999/xlink" content-type="dwc:verbatimCoordinates" xlink:type="simple"><named-content content-type="geo-json" specific-use="{&#34;type&#34;:&#34;Point&#34;,&#34;coordinates&#34;:[-94.205667,16.735306]}" id="NCID0EDBAE" xlink:type="simple">16°44'7.1"N, 94°12'20.4"W</named-content></named-content>, 1373 m”; 1 ♀, same data except “<named-content xmlns:xlink="http://www.w3.org/1999/xlink" content-type="dwc:verbatimCoordinates" xlink:type="simple"><named-content content-type="geo-json" specific-use="{&#34;type&#34;:&#34;Point&#34;,&#34;coordinates&#34;:[-94.204917,16.736750]}" id="NCID0ELBAE" xlink:type="simple">16°44'12.3"N, 94°12'17.7"W</named-content></named-content>, 1400 m”; 1 ♂, 1 ♀, same data except “16°44'2.4"N, 94°12'20.4"W, 1372 m”; 3 ♂♂, 11 ♀♀, same data except “16°43'53.9"N, 94°12'21"W, 1338 m”; 1 ♂, 1 ♀, same data except “<named-content xmlns:xlink="http://www.w3.org/1999/xlink" content-type="dwc:verbatimCoordinates" xlink:type="simple"><named-content content-type="geo-json" specific-use="{&#34;type&#34;:&#34;Point&#34;,&#34;coordinates&#34;:[-94.205028,16.737111]}" id="NCID0ETBAE" xlink:type="simple">16°44'13.6"N, 94°12'18.1"W</named-content></named-content>, 1405 m”; 2 ♀♀, same data except “16°43'54"N, 94°12'18.4"W, 1347 m”; 1 ♀, same data except “16°43'57.3"N, 94°12'23"W, 1344 m”; 1 ♀, same data except “<named-content xmlns:xlink="http://www.w3.org/1999/xlink" content-type="dwc:verbatimCoordinates" xlink:type="simple"><named-content content-type="geo-json" specific-use="{&#34;type&#34;:&#34;Point&#34;,&#34;coordinates&#34;:[-94.205361,16.739806]}" id="NCID0E2BAE" xlink:type="simple">16°44'23.3"N, 94°12'19.3"W</named-content></named-content>, 1275 m”; <!--PageBreak-->2 ♂♂, 4 ♀♀, same data except “<named-content xmlns:xlink="http://www.w3.org/1999/xlink" content-type="dwc:verbatimCoordinates" xlink:type="simple"><named-content content-type="geo-json" specific-use="{&#34;type&#34;:&#34;Point&#34;,&#34;coordinates&#34;:[-94.206194,16.733167]}" id="NCID0EFCAE" xlink:type="simple">16°43'59.4"N, 94°12'22.3"W</named-content></named-content>, 1342 m”; 19 ♂♂, 16 ♀♀, same data except “16°44'30.6"N, 94°12'20"W, 1269 m”; 1 ♂ same data except “<named-content xmlns:xlink="http://www.w3.org/1999/xlink" content-type="dwc:verbatimCoordinates" xlink:type="simple"><named-content content-type="geo-json" specific-use="{&#34;type&#34;:&#34;Point&#34;,&#34;coordinates&#34;:[-94.205528,16.739472]}" id="NCID0ENCAE" xlink:type="simple">16°44'22.1"N, 94°12'19.9"W</named-content></named-content>, 1293 m”; 2 ♀♀, same data except “<named-content xmlns:xlink="http://www.w3.org/1999/xlink" content-type="dwc:verbatimCoordinates" xlink:type="simple"><named-content content-type="geo-json" specific-use="{&#34;type&#34;:&#34;Point&#34;,&#34;coordinates&#34;:[-94.206139,16.733472]}" id="NCID0EVCAE" xlink:type="simple">16°44'0.5"N, 94°12'22.1"W</named-content></named-content>, 1360 m”; 3 ♀♀, same data except “<named-content xmlns:xlink="http://www.w3.org/1999/xlink" content-type="dwc:verbatimCoordinates" xlink:type="simple"><named-content content-type="geo-json" specific-use="{&#34;type&#34;:&#34;Point&#34;,&#34;coordinates&#34;:[-94.205528,16.734667]}" id="NCID0E4CAE" xlink:type="simple">16°44'4.8"N, 94°12'19.9"W</named-content></named-content>, 1382 m”; 19 ♂♂, 34 ♀♀, same data except “<named-content xmlns:xlink="http://www.w3.org/1999/xlink" content-type="dwc:verbatimCoordinates" xlink:type="simple"><named-content content-type="geo-json" specific-use="{&#34;type&#34;:&#34;Point&#34;,&#34;coordinates&#34;:[-94.205583,16.741472]}" id="NCID0EFDAE" xlink:type="simple">16°44'29.3"N, 94°12'20.1"W</named-content></named-content>, 1275 m”; 9 ♂♂, 8 ♀♀, same data except “<named-content xmlns:xlink="http://www.w3.org/1999/xlink" content-type="dwc:verbatimCoordinates" xlink:type="simple"><named-content content-type="geo-json" specific-use="{&#34;type&#34;:&#34;Point&#34;,&#34;coordinates&#34;:[-94.205806,16.741139]}" id="NCID0ENDAE" xlink:type="simple">16°44'28.1"N, 94°12'20.9"W</named-content></named-content>, 1292 m”; 1 ♀, same data except “9-X-2015, <named-content xmlns:xlink="http://www.w3.org/1999/xlink" content-type="dwc:verbatimCoordinates" xlink:type="simple"><named-content content-type="geo-json" specific-use="{&#34;type&#34;:&#34;Point&#34;,&#34;coordinates&#34;:[-94.218000,16.739583]}" id="NCID0EVDAE" xlink:type="simple">16°44'22.5"N, 94°13'4.8"W</named-content></named-content>, 1173 m”; 1 ♂, same data except “<named-content xmlns:xlink="http://www.w3.org/1999/xlink" content-type="dwc:verbatimCoordinates" xlink:type="simple"><named-content content-type="geo-json" specific-use="{&#34;type&#34;:&#34;Point&#34;,&#34;coordinates&#34;:[-94.217194,16.739417]}" id="NCID0E4DAE" xlink:type="simple">16°44'21.9"N, 94°13'1.9"W</named-content></named-content>, 1140 m”; 2 ♂♂, 2 ♀♀, same data except “<named-content xmlns:xlink="http://www.w3.org/1999/xlink" content-type="dwc:verbatimCoordinates" xlink:type="simple"><named-content content-type="geo-json" specific-use="{&#34;type&#34;:&#34;Point&#34;,&#34;coordinates&#34;:[-94.221528,16.743222]}" id="NCID0EFEAE" xlink:type="simple">16°44'35.6"N, 94°13'17.5"W</named-content></named-content>, 1113 m”; 3 ♀♀, same data except “<named-content xmlns:xlink="http://www.w3.org/1999/xlink" content-type="dwc:verbatimCoordinates" xlink:type="simple"><named-content content-type="geo-json" specific-use="{&#34;type&#34;:&#34;Point&#34;,&#34;coordinates&#34;:[-94.217917,16.738083]}" id="NCID0ENEAE" xlink:type="simple">16°44'17.1"N, 94°13'4.5"W</named-content></named-content>, 1175 m”; 2 ♂♂, 1 ♀, same data except “<named-content xmlns:xlink="http://www.w3.org/1999/xlink" content-type="dwc:verbatimCoordinates" xlink:type="simple"><named-content content-type="geo-json" specific-use="{&#34;type&#34;:&#34;Point&#34;,&#34;coordinates&#34;:[-94.217806,16.737722]}" id="NCID0EVEAE" xlink:type="simple">16°44'15.8"N, 94°13'4.1"W</named-content></named-content>, 1180 m”; 1 ♂, same data except “<named-content xmlns:xlink="http://www.w3.org/1999/xlink" content-type="dwc:verbatimCoordinates" xlink:type="simple"><named-content content-type="geo-json" specific-use="{&#34;type&#34;:&#34;Point&#34;,&#34;coordinates&#34;:[-94.221500,16.744639]}" id="NCID0E4EAE" xlink:type="simple">16°44'40.7"N, 94°13'17.4"W</named-content></named-content>, 1110 m”; 2 ♂♂, same data except “16°44'26.9"N, 94°13'9"W, 1130 m”; 1 ♀, same data except “<named-content xmlns:xlink="http://www.w3.org/1999/xlink" content-type="dwc:verbatimCoordinates" xlink:type="simple"><named-content content-type="geo-json" specific-use="{&#34;type&#34;:&#34;Point&#34;,&#34;coordinates&#34;:[-94.222889,16.661139]}" id="NCID0EFFAE" xlink:type="simple">16°39'40.1"N, 94°13'22.4"W</named-content></named-content>, 1599 m”; 1 ♂, 1 ♀, same data except “<named-content xmlns:xlink="http://www.w3.org/1999/xlink" content-type="dwc:verbatimCoordinates" xlink:type="simple"><named-content content-type="geo-json" specific-use="{&#34;type&#34;:&#34;Point&#34;,&#34;coordinates&#34;:[-94.221472,16.743583]}" id="NCID0ENFAE" xlink:type="simple">16°44'36.9"N, 94°13'17.3"W</named-content></named-content>, 1112 m”; 1 ♂, 2 ♀♀, same data except “16°44'22"N, 94°13'3.3"W, 1152 m”; 1 ♀, same data except “<named-content xmlns:xlink="http://www.w3.org/1999/xlink" content-type="dwc:verbatimCoordinates" xlink:type="simple"><named-content content-type="geo-json" specific-use="{&#34;type&#34;:&#34;Point&#34;,&#34;coordinates&#34;:[-94.217972,16.737389]}" id="NCID0EVFAE" xlink:type="simple">16°44'14.6"N, 94°13'4.7"W</named-content></named-content>, 1190 m”; 2 ♂♂, 4 ♀♀, same data except “<named-content xmlns:xlink="http://www.w3.org/1999/xlink" content-type="dwc:verbatimCoordinates" xlink:type="simple"><named-content content-type="geo-json" specific-use="{&#34;type&#34;:&#34;Point&#34;,&#34;coordinates&#34;:[-94.218472,16.736528]}" id="NCID0E4FAE" xlink:type="simple">16°44'11.5"N, 94°13'6.5"W</named-content></named-content>, 1204 m”; 1 ♂, 1 ♀, same data except “<named-content xmlns:xlink="http://www.w3.org/1999/xlink" content-type="dwc:verbatimCoordinates" xlink:type="simple"><named-content content-type="geo-json" specific-use="{&#34;type&#34;:&#34;Point&#34;,&#34;coordinates&#34;:[-94.221194,16.737861]}" id="NCID0EFGAE" xlink:type="simple">16°44'16.3"N, 94°13'16.3"W</named-content></named-content>, 1112 m”; 1 ♂, 2 ♀♀, same data except “<named-content xmlns:xlink="http://www.w3.org/1999/xlink" content-type="dwc:verbatimCoordinates" xlink:type="simple"><named-content content-type="geo-json" specific-use="{&#34;type&#34;:&#34;Point&#34;,&#34;coordinates&#34;:[-94.219750,16.740861]}" id="NCID0ENGAE" xlink:type="simple">16°44'27.1"N, 94°13'11.1"W</named-content></named-content>, 1137 m”; 1 ♂, 1 ♀, same data except “<named-content xmlns:xlink="http://www.w3.org/1999/xlink" content-type="dwc:verbatimCoordinates" xlink:type="simple"><named-content content-type="geo-json" specific-use="{&#34;type&#34;:&#34;Point&#34;,&#34;coordinates&#34;:[-94.220139,16.740917]}" id="NCID0EVGAE" xlink:type="simple">16°44'27.3"N, 94°13'12.5"W</named-content></named-content>, 1133 m”; 1 ♀, labeled “MEXICO, Oaxaca, Santa María Chimalapa, Cerro Azul, 19-X-2015, coprotrap, <named-content xmlns:xlink="http://www.w3.org/1999/xlink" content-type="dwc:verbatimCoordinates" xlink:type="simple"><named-content content-type="geo-json" specific-use="{&#34;type&#34;:&#34;Point&#34;,&#34;coordinates&#34;:[-94.725694,16.860528]}" id="NCID0E4GAE" xlink:type="simple">16°51'37.9"N, 94°43'32.5"W</named-content></named-content>, subtropical rainforest, 382 m, V. Moctezuma col.”; 1 ♀, same data except “<named-content xmlns:xlink="http://www.w3.org/1999/xlink" content-type="dwc:verbatimCoordinates" xlink:type="simple"><named-content content-type="geo-json" specific-use="{&#34;type&#34;:&#34;Point&#34;,&#34;coordinates&#34;:[-94.725222,16.859111]}" id="NCID0EFHAE" xlink:type="simple">16°51'32.8"N, 94°43'30.8"W</named-content></named-content>, 392 m”.</p></tp:treatment-sec><tp:treatment-sec sec-type="Type deposition" id="SECID0EKHAE"><title>Type deposition.</title><p>Holotype and 10 ♂♂, 10 ♀♀ paratypes will be deposited in <abbrev xmlns:xlink="http://www.w3.org/1999/xlink" content-type="institution" xlink:title="Instituto de Ecología, A. C., Xalapa, Veracruz, Mexico" id="ABBRID0EQHAE" xlink:type="simple">IEXA</abbrev>. Paratypes will be deposited in the following collections: <abbrev xmlns:xlink="http://www.w3.org/1999/xlink" content-type="institution" xlink:title="Universidade Federal de Mato Grosso, Cuiabá, Brazil" id="ABBRID0EVHAE" xlink:type="simple">CEMT</abbrev> (10 ♂♂, 10 ♀♀), <abbrev xmlns:xlink="http://www.w3.org/1999/xlink" content-type="institution" xlink:title="Canadian Museum of Nature, Gatineau, Quebec, Canada" id="ABBRID0E1HAE" xlink:type="simple">CMNC</abbrev> (10 ♂♂, 10 ♀♀), <named-content xmlns:xlink="http://www.w3.org/1999/xlink" content-type="dwc:institutional_code" xlink:type="simple">CNIN</named-content> (10 ♂♂, 10 ♀♀), <named-content xmlns:xlink="http://www.w3.org/1999/xlink" content-type="dwc:institutional_code" xlink:type="simple">FSCA</named-content> (10 ♂♂, 10 ♀♀), <abbrev xmlns:xlink="http://www.w3.org/1999/xlink" content-type="institution" xlink:title="JL Sánchez-Huerta Collection, Xalapa, Veracruz, Mexico" id="ABBRID0EJIAE" xlink:type="simple">JLSHC</abbrev> (10 ♂, 10 ♀), <named-content xmlns:xlink="http://www.w3.org/1999/xlink" content-type="dwc:institutional_code" xlink:type="simple">TAMU</named-content> (10 ♂♂, 10 ♀♀), <abbrev xmlns:xlink="http://www.w3.org/1999/xlink" content-type="institution" xlink:title="V Moctezuma Collection, Xalapa, Mexico" id="ABBRID0ETIAE" xlink:type="simple">VMC</abbrev> (rest of paratypes).</p></tp:treatment-sec><tp:treatment-sec sec-type="description" id="SECID0EYIAE"><title>Description.</title><p>Holotype male, total length 7.9 mm, maximum elytral width 4.5 mm. Body elongate-oval and convex, dorsum and venter glossy black with cupreous red and green sheen, clypeal margin dark reddish brown. Clypeal margin slightly V-shaped, with rounded teeth, lateral margin of head arcuate. Clypeal surface with coarse and well-spaced punctures, frons surface finely punctate with punctures of regular size, well-impressed clypeogenal suture, genae finely punctate. Pronotum strongly punctate, with coarse punctures of regular size, midline impressed on posterior half of pronotum, anterior pronotal margin incomplete. Pronotal lateral angles acute. Center of pronotal posterior margin with a line of coarse and large punctures. Proepisternum and proepimeron coarsely wrinkled. Elytral surface smooth, shiny, and punctate. Striae well-impressed, becoming deeply impressed on elytral apex. Well-impressed strial punctures, slightly wider than striae. Interstriae flat. Pygidium strongly convex and finely punctate. Pygidium dark reddish brown with green metallic sheen on apex. Protibia tridentate, apical spur expanded into a rectangular shape. Mesotibia with two apical spiniform spurs. Metatibia with apical spur small and spiniform. Ventral apical half of profemur finely punctate, but punctures becoming coarse along posterior margin of profemur. Ventral surface of meso- and metafemur minutely punctate. Internal sac of the aedeagus with two hook-shaped and one filiform copulatrix lamellae; three accessory sclerites (one large canoe-shaped, one small and flat, and one bispiniform); welldeveloped raspule.</p><fig id="F1" position="float" orientation="portrait"><label>Figure 1.</label><caption><p>
                <italic><tp:taxon-name><tp:taxon-name-part taxon-name-part-type="genus" reg="Ateuchus">Ateuchus</tp:taxon-name-part> <tp:taxon-name-part taxon-name-part-type="species" reg="benitojuarezi">benitojuarezi</tp:taxon-name-part></tp:taxon-name></italic>, dorsal habitus.</p></caption><graphic xmlns:xlink="http://www.w3.org/1999/xlink" xlink:href="zookeys-747-071-g001.jpg" position="float" orientation="portrait" xlink:type="simple" id="oo_194021.jpg"/></fig><fig id="F2" position="float" orientation="portrait"><label>Figure 2.</label><caption><p>
                <italic><tp:taxon-name><tp:taxon-name-part taxon-name-part-type="genus" reg="Ateuchus">Ateuchus</tp:taxon-name-part> <tp:taxon-name-part taxon-name-part-type="species" reg="benitojuarezi">benitojuarezi</tp:taxon-name-part></tp:taxon-name></italic>: <bold>a</bold> dissected accessory lamellae <bold>b</bold> dissected copulatrix lamellae and raspule <bold>c</bold> “intact” internal sac of the aedeagus.</p></caption><graphic xmlns:xlink="http://www.w3.org/1999/xlink" xlink:href="zookeys-747-071-g002.jpg" position="float" orientation="portrait" xlink:type="simple" id="oo_194022.jpg"/></fig><!--PageBreak--><p>
            <bold>Female.</bold> Differs from the male by protibia with apical spur expanded into a slightly irregular oval shape, clypeal teeth less rounded and more acute, last abdominal sternite broader and pygidium less convex.</p></tp:treatment-sec><tp:treatment-sec sec-type="variation" id="SECID0EYKAE"><title>Variation</title><p>(among 30 randomly selected paratypes). Mean total length 8.1 mm (7.5–8.7 mm). Mean elytral width 4.5 mm (4.2–4.9 mm). Type series color is uniform.</p></tp:treatment-sec><tp:treatment-sec sec-type="etymology" id="SECID0E4KAE"><title>Etymology.</title><p>We dedicate this species to Benito Juárez, the first indigenous president of Mexico. The name also refers to one of the localities where the type series was collected.</p></tp:treatment-sec><tp:treatment-sec sec-type="distribution" id="SECID0ECLAE"><title>Geographical distribution.</title><p>The type series was collected in three sites of the region of Los Chimalapas, in the east of the state of Oaxaca: San Antonio, Benito Juárez, and Cerro Azul (Fig. <xref ref-type="fig" rid="F3">3</xref>).</p><fig id="F3" position="float" orientation="portrait"><label>Figure 3.</label><caption><p>Distribution of <italic><tp:taxon-name><tp:taxon-name-part taxon-name-part-type="genus" reg="Ateuchus">Ateuchus</tp:taxon-name-part> <tp:taxon-name-part taxon-name-part-type="species" reg="benitojuarezi">benitojuarezi</tp:taxon-name-part></tp:taxon-name></italic> (black dots).</p></caption><graphic xmlns:xlink="http://www.w3.org/1999/xlink" xlink:href="zookeys-747-071-g003.jpg" position="float" orientation="portrait" xlink:type="simple" id="oo_194023.jpg"/></fig></tp:treatment-sec><tp:treatment-sec sec-type="ecology" id="SECID0EEMAE"><title>Ecology.</title><p>
            <italic><tp:taxon-name><tp:taxon-name-part taxon-name-part-type="genus" reg="Ateuchus">Ateuchus</tp:taxon-name-part> <tp:taxon-name-part taxon-name-part-type="species" reg="benitojuarezi">benitojuarezi</tp:taxon-name-part></tp:taxon-name></italic> inhabits the cloud forest and the subtropical rainforest, within an elevational range of 380 to 1700 m asl. This species was collected using pitfall traps baited with human dung and with a light trap (mercury vapor and UV light).</p></tp:treatment-sec><tp:treatment-sec sec-type="diagnosis" id="SECID0EVMAE"><title>Diagnosis.</title><p>
            <italic><tp:taxon-name><tp:taxon-name-part taxon-name-part-type="genus" reg="Ateuchus">Ateuchus</tp:taxon-name-part> <tp:taxon-name-part taxon-name-part-type="species" reg="benitojuarezi">benitojuarezi</tp:taxon-name-part></tp:taxon-name></italic> is distinguished from other <italic><tp:taxon-name><tp:taxon-name-part taxon-name-part-type="genus" reg="Ateuchus">Ateuchus</tp:taxon-name-part></tp:taxon-name></italic> present in Mexico by the following combination of characters: dorsum glossy black with red and green cast, pronotum strongly punctate, anterior margin of pronotum incomplete, posterior pronotal margin with a line of coarse and large punctures, elytral surface smooth and the male genitalia includes one large canoe-shaped lamellae with an apical claw (Fig. <xref ref-type="fig" rid="F2">2a</xref>).</p></tp:treatment-sec><tp:treatment-sec sec-type="remarks" id="SECID0ERNAE"><title>Remarks.</title><p>
            <italic><tp:taxon-name><tp:taxon-name-part taxon-name-part-type="genus" reg="Ateuchus">Ateuchus</tp:taxon-name-part> <tp:taxon-name-part taxon-name-part-type="species" reg="benitojuarezi">benitojuarezi</tp:taxon-name-part></tp:taxon-name></italic> seems to be closely related to <italic><tp:taxon-name><tp:taxon-name-part taxon-name-part-type="genus" reg="Ateuchus">A.</tp:taxon-name-part> <tp:taxon-name-part taxon-name-part-type="species" reg="guatemalensis">guatemalensis</tp:taxon-name-part></tp:taxon-name></italic> (Fig. <xref ref-type="fig" rid="F4">4</xref>), but the clypeal margin is slightly V-shaped in <italic><tp:taxon-name><tp:taxon-name-part taxon-name-part-type="genus" reg="Ateuchus"/><tp:taxon-name-part taxon-name-part-type="species" reg="benitojuarezi">benitojuarezi</tp:taxon-name-part></tp:taxon-name></italic> males (broadly V-shaped in <italic><tp:taxon-name><tp:taxon-name-part taxon-name-part-type="genus" reg="Ateuchus"/><tp:taxon-name-part taxon-name-part-type="species" reg="guatemalensis">guatemalensis</tp:taxon-name-part></tp:taxon-name></italic> males) and the large canoe-shaped accessory lamellae of <italic><tp:taxon-name><tp:taxon-name-part taxon-name-part-type="genus" reg="Ateuchus"/><tp:taxon-name-part taxon-name-part-type="species" reg="benitojuarezi">benitojuarezi</tp:taxon-name-part></tp:taxon-name></italic> shows an apical claw (this apical claw is missing in <italic><tp:taxon-name><tp:taxon-name-part taxon-name-part-type="genus" reg="Ateuchus"/><tp:taxon-name-part taxon-name-part-type="species" reg="guatemalensis">guatemalensis</tp:taxon-name-part></tp:taxon-name></italic>; Fig. <xref ref-type="fig" rid="F5">5a</xref>).</p><fig id="F4" position="float" orientation="portrait"><label>Figure 4.</label><caption><p>
                <bold>a</bold> Wagner (cladistic) analysis for <italic><tp:taxon-name><tp:taxon-name-part taxon-name-part-type="genus" reg="Ateuchus">Ateuchus</tp:taxon-name-part></tp:taxon-name></italic> of North America, based on morphological characters (redrawn from <xref ref-type="bibr" rid="B5">Kohlmann 1984</xref>, <xref ref-type="bibr" rid="B9">Kohlmann and Halffter 1988</xref>) <bold>b</bold> Same cladogram modified to include putative relationships of <italic><tp:taxon-name><tp:taxon-name-part taxon-name-part-type="genus" reg="Ateuchus">A.</tp:taxon-name-part> <tp:taxon-name-part taxon-name-part-type="species" reg="benitojuarezi">benitojuarezi</tp:taxon-name-part></tp:taxon-name>, <tp:taxon-name><tp:taxon-name-part taxon-name-part-type="genus" reg="Ateuchus">A.</tp:taxon-name-part> <tp:taxon-name-part taxon-name-part-type="species" reg="colossus">colossus</tp:taxon-name-part></tp:taxon-name> and <tp:taxon-name><tp:taxon-name-part taxon-name-part-type="genus" reg="Ateuchus">A.</tp:taxon-name-part> <tp:taxon-name-part taxon-name-part-type="species" reg="guatemalensis">guatemalensis</tp:taxon-name-part></tp:taxon-name></italic> (dotted lines).</p></caption><graphic xmlns:xlink="http://www.w3.org/1999/xlink" xlink:href="zookeys-747-071-g004.jpg" position="float" orientation="portrait" xlink:type="simple" id="oo_194024.jpg"/></fig><fig id="F5" position="float" orientation="portrait"><label>Figure 5.</label><caption><p>
                <italic><tp:taxon-name><tp:taxon-name-part taxon-name-part-type="genus" reg="Ateuchus">Ateuchus</tp:taxon-name-part> <tp:taxon-name-part taxon-name-part-type="species" reg="guatemalensis">guatemalensis</tp:taxon-name-part></tp:taxon-name></italic> (redrawn from <xref ref-type="bibr" rid="B7">Kohlmann 2000</xref>, in order to allow comparison with those of <italic><tp:taxon-name><tp:taxon-name-part taxon-name-part-type="genus" reg="Ateuchus">A.</tp:taxon-name-part> <tp:taxon-name-part taxon-name-part-type="species" reg="benitojuarezi">benitojuarezi</tp:taxon-name-part></tp:taxon-name></italic>): <bold>a</bold> dissected accessory lamellae <bold>b</bold> dissected copulatrix lamellae <bold>c</bold> “intact” internal sac of the aedeagus.</p></caption><graphic xmlns:xlink="http://www.w3.org/1999/xlink" xlink:href="zookeys-747-071-g005.jpg" position="float" orientation="portrait" xlink:type="simple" id="oo_194025.jpg"/></fig><!--PageBreak--><!--PageBreak--></tp:treatment-sec><ref-list><ref id="B5"><mixed-citation xmlns:xlink="http://www.w3.org/1999/xlink" xlink:type="simple">
          <person-group><name name-style="western"><surname>Kohlmann</surname><given-names>B</given-names></name></person-group> (<year>1984</year>) <article-title>Biosistemática de las especies norteamericanas del género <italic><tp:taxon-name><tp:taxon-name-part taxon-name-part-type="genus">Ateuchus</tp:taxon-name-part></tp:taxon-name></italic> (<tp:taxon-name><tp:taxon-name-part taxon-name-part-type="order">Coleoptera</tp:taxon-name-part></tp:taxon-name>: <tp:taxon-name><tp:taxon-name-part taxon-name-part-type="family">Scarabaeidae</tp:taxon-name-part></tp:taxon-name>: <tp:taxon-name><tp:taxon-name-part taxon-name-part-type="subfamily">Scarabaeinae</tp:taxon-name-part></tp:taxon-name>).</article-title> <source>Folia Entomológica Mexicana</source> <volume>60</volume>: <fpage>3</fpage>–<lpage>81</lpage>.</mixed-citation></ref><ref id="B9"><mixed-citation xmlns:xlink="http://www.w3.org/1999/xlink" xlink:type="simple">
          <person-group><name name-style="western"><surname>Kohlmann</surname><given-names>B</given-names></name><name name-style="western"><surname>Halffter</surname><given-names>G</given-names></name></person-group> (<year>1988</year>) <article-title>Cladistic and biogeographical analysis of <italic><tp:taxon-name><tp:taxon-name-part taxon-name-part-type="genus">Ateuchus</tp:taxon-name-part></tp:taxon-name></italic> (<tp:taxon-name><tp:taxon-name-part taxon-name-part-type="order">Coleoptera</tp:taxon-name-part></tp:taxon-name>: <tp:taxon-name><tp:taxon-name-part taxon-name-part-type="family">Scarabaeidae</tp:taxon-name-part></tp:taxon-name>) of Mexico and The United States.</article-title> <source>Folia Entomológica Mexicana</source> <volume>74</volume>: <fpage>109</fpage>–<lpage>130</lpage>.</mixed-citation></ref><ref id="B7"><mixed-citation xmlns:xlink="http://www.w3.org/1999/xlink" xlink:type="simple">
          <person-group><name name-style="western"><surname>Kohlmann</surname><given-names>B</given-names></name></person-group> (<year>2000</year>) <article-title>New species and distribution records of Mesoamerican <italic><tp:taxon-name><tp:taxon-name-part taxon-name-part-type="genus">Ateuchus</tp:taxon-name-part></tp:taxon-name></italic> (<tp:taxon-name><tp:taxon-name-part taxon-name-part-type="order">Coleoptera</tp:taxon-name-part></tp:taxon-name>: <tp:taxon-name><tp:taxon-name-part taxon-name-part-type="family">Scarabaeidae</tp:taxon-name-part></tp:taxon-name>).</article-title> <source>Revista de Biología Tropical</source> <volume>48</volume>: <fpage>253</fpage>–<lpage>246</lpage>.</mixed-citation></ref></ref-list></tp:taxon-treatment>
