# Supplementary material for: Two new species of Ateuchus with remarks on ecology, distributions, and evolutionary relationships (Coleoptera, Scarabaeidae, Scarabaeinae)
Source: Zookeys. 2018 Mar 29;(747):71–86. doi: 10.3897/zookeys.747.22731 (PMC5904362; doi:10.3897/zookeys.747.22731)
Supplement: XML Treatment for Ateuchus colossus [file zookeys.747.22731-treatment2.xml]

<!DOCTYPE tp:taxon-treatment
  PUBLIC "-//TaxonX//DTD Taxonomic Treatment Publishing DTD v0 20100105//EN" "tax-treatment-NSO.dtd">
<tp:taxon-treatment xmlns:tp="http://www.plazi.org/taxpub"><tp:treatment-meta><kwd-group><label>Taxon classification</label><kwd><named-content xmlns:xlink="http://www.w3.org/1999/xlink" content-type="kingdom">Animalia</named-content></kwd><kwd><named-content xmlns:xlink="http://www.w3.org/1999/xlink" content-type="order">Coleoptera</named-content></kwd><kwd><named-content xmlns:xlink="http://www.w3.org/1999/xlink" content-type="family">Scarabaeidae</named-content></kwd></kwd-group><mixed-citation publication-type="journal"><person-group><name><surname>Moctezuma</surname><given-names>Victor</given-names></name><name><surname>Sánchez-Huerta</surname><given-names>José Luis</given-names></name><name><surname>Halffter</surname><given-names>Gonzalo</given-names></name></person-group><article-title>Two new species of <italic><tp:taxon-name><tp:taxon-name-part taxon-name-part-type="genus" reg="Ateuchus">Ateuchus</tp:taxon-name-part></tp:taxon-name></italic> with remarks on ecology, distributions, and evolutionary relationships (<tp:taxon-name><tp:taxon-name-part taxon-name-part-type="order">Coleoptera</tp:taxon-name-part></tp:taxon-name>, <tp:taxon-name><tp:taxon-name-part taxon-name-part-type="family">Scarabaeidae</tp:taxon-name-part></tp:taxon-name>, <tp:taxon-name><tp:taxon-name-part taxon-name-part-type="subfamily">Scarabaeinae</tp:taxon-name-part></tp:taxon-name>)</article-title><source>Zookeys</source><day>29</day><month>3</month><year>2018</year><volume>2018</volume><issue>747</issue><fpage>71</fpage><lpage>86</lpage><pub-id pub-id-type="doi">10.3897/zookeys.747.22731</pub-id></mixed-citation></tp:treatment-meta><tp:nomenclature><tp:taxon-name>
            <tp:taxon-name-part taxon-name-part-type="genus" reg="Ateuchus">Ateuchus</tp:taxon-name-part>
            <tp:taxon-name-part taxon-name-part-type="species" reg="colossus">colossus</tp:taxon-name-part>
            <object-id xmlns:xlink="http://www.w3.org/1999/xlink" content-type="zoobank" xlink:type="simple">http://zoobank.org/FB4A95B3-55E9-449C-A274-050AC7460511</object-id>
          </tp:taxon-name><tp:taxon-status xmlns:xlink="http://www.w3.org/1999/xlink" xlink:type="simple">sp. n.</tp:taxon-status><xref ref-type="fig" rid="F6">Figs 6</xref><xref ref-type="fig" rid="F7">, 7</xref><!--PageBreak--></tp:nomenclature><tp:treatment-sec sec-type="type material" id="SECID0E3UAE"><title>Type material</title><p>(20 ♂♂, 21 ♀♀). Holotype: 1 ♂ labeled “MEXICO, Oaxaca, San Miguel Chimalapa, San Antonio, 14-X-2015, coprotrap, <named-content xmlns:xlink="http://www.w3.org/1999/xlink" content-type="dwc:verbatimCoordinates" xlink:type="simple"><named-content content-type="geo-json" specific-use="{&#34;type&#34;:&#34;Point&#34;,&#34;coordinates&#34;:[-94.223222,16.660917]}" id="NCID0EFVAE" xlink:type="simple">16°39'39.3"N, 94°13'23.6"W</named-content></named-content>, cloud forest, 1605 m, V. Moctezuma col.”. Paratypes: 1 ♂, same data as holotype; 3 ♀♀ same data except “<named-content xmlns:xlink="http://www.w3.org/1999/xlink" content-type="dwc:verbatimCoordinates" xlink:type="simple"><named-content content-type="geo-json" specific-use="{&#34;type&#34;:&#34;Point&#34;,&#34;coordinates&#34;:[-94.223639,16.661361]}" id="NCID0ENVAE" xlink:type="simple">16°39'40.9"N, 94°13'25.1"W</named-content></named-content>, 1611 m”; 6 ♂♂, 3 ♀♀, same data except “<named-content xmlns:xlink="http://www.w3.org/1999/xlink" content-type="dwc:verbatimCoordinates" xlink:type="simple"><named-content content-type="geo-json" specific-use="{&#34;type&#34;:&#34;Point&#34;,&#34;coordinates&#34;:[-94.220528,16.661611]}" id="NCID0EVVAE" xlink:type="simple">16°39'41.8"N, 94°13'13.9"W</named-content></named-content>, 1548 m”; 1 ♂ same data except “<named-content xmlns:xlink="http://www.w3.org/1999/xlink" content-type="dwc:verbatimCoordinates" xlink:type="simple"><named-content content-type="geo-json" specific-use="{&#34;type&#34;:&#34;Point&#34;,&#34;coordinates&#34;:[-94.220861,16.661806]}" id="NCID0E4VAE" xlink:type="simple">16°39'42.5"N, 94°13'15.1"W</named-content></named-content>, 1553 m”; 5 ♂♂, 5 ♀♀, same data except “<named-content xmlns:xlink="http://www.w3.org/1999/xlink" content-type="dwc:verbatimCoordinates" xlink:type="simple"><named-content content-type="geo-json" specific-use="{&#34;type&#34;:&#34;Point&#34;,&#34;coordinates&#34;:[-94.221000,16.661444]}" id="NCID0EFWAE" xlink:type="simple">16°39'41.2"N, 94°13'15.6"W</named-content></named-content>, 1562 m”; 2 ♂♂, same data except “<named-content xmlns:xlink="http://www.w3.org/1999/xlink" content-type="dwc:verbatimCoordinates" xlink:type="simple"><named-content content-type="geo-json" specific-use="{&#34;type&#34;:&#34;Point&#34;,&#34;coordinates&#34;:[-94.226417,16.660139]}" id="NCID0ENWAE" xlink:type="simple">16°39'36.5"N, 94°13'35.1"W</named-content></named-content>, 1665 m”; 1 ♀, same data except “<named-content xmlns:xlink="http://www.w3.org/1999/xlink" content-type="dwc:verbatimCoordinates" xlink:type="simple"><named-content content-type="geo-json" specific-use="{&#34;type&#34;:&#34;Point&#34;,&#34;coordinates&#34;:[-94.222889,16.661139]}" id="NCID0EVWAE" xlink:type="simple">16°39'40.1"N, 94°13'22.4"W</named-content></named-content>, 1599 m”; 1 ♂, 2 ♀♀, same data except “16°39'40.2’’ N, 94°13'21"W, 1595 m”; 1 ♀, same data except “16°39'40.7’’ N, 94°13'19.7"W, 1593 <!--PageBreak-->m”; 1 ♂, same data except “<named-content xmlns:xlink="http://www.w3.org/1999/xlink" content-type="dwc:verbatimCoordinates" xlink:type="simple"><named-content content-type="geo-json" specific-use="{&#34;type&#34;:&#34;Point&#34;,&#34;coordinates&#34;:[-94.224944,16.660222]}" id="NCID0E6WAE" xlink:type="simple">16°39'36.8"N, 94°13'29.8"W</named-content></named-content>, 1636 m”; 2 ♂♂, same data except “<named-content xmlns:xlink="http://www.w3.org/1999/xlink" content-type="dwc:verbatimCoordinates" xlink:type="simple"><named-content content-type="geo-json" specific-use="{&#34;type&#34;:&#34;Point&#34;,&#34;coordinates&#34;:[-94.220861,16.661806]}" id="NCID0EHXAE" xlink:type="simple">16°39'42.5"N, 94°13'15.1"W</named-content></named-content>, 1553 m”; 1 ♀, same data except “<named-content xmlns:xlink="http://www.w3.org/1999/xlink" content-type="dwc:verbatimCoordinates" xlink:type="simple"><named-content content-type="geo-json" specific-use="{&#34;type&#34;:&#34;Point&#34;,&#34;coordinates&#34;:[-94.224194,16.660417]}" id="NCID0EPXAE" xlink:type="simple">16°39'37.5"N, 94°13'27.1"W</named-content></named-content>, 1621 m”; 2 ♀♀, same data except “<named-content xmlns:xlink="http://www.w3.org/1999/xlink" content-type="dwc:verbatimCoordinates" xlink:type="simple"><named-content content-type="geo-json" specific-use="{&#34;type&#34;:&#34;Point&#34;,&#34;coordinates&#34;:[-94.221361,16.661417]}" id="NCID0EXXAE" xlink:type="simple">16°39'41.1"N, 94°13'16.9"W</named-content></named-content>, <!--PageBreak-->1573 m”; 2 ♀♀, labeled “MEXICO, Oaxaca, San Miguel Chimalapa, Benito Juárez, 24-IX-2015, coprotrap, <named-content xmlns:xlink="http://www.w3.org/1999/xlink" content-type="dwc:verbatimCoordinates" xlink:type="simple"><named-content content-type="geo-json" specific-use="{&#34;type&#34;:&#34;Point&#34;,&#34;coordinates&#34;:[-94.111278,16.710611]}" id="NCID0EBYAE" xlink:type="simple">16°42'38.2"N, 94°6'40.6"W</named-content></named-content>, pine-oak, 1271 m, V. Moctezuma col.”; 1 ♀, labeled “MEXICO, Oaxaca, Santa María Chimalapa, López Portillo, 25-IX-2015, coprotrap, <named-content xmlns:xlink="http://www.w3.org/1999/xlink" content-type="dwc:verbatimCoordinates" xlink:type="simple"><named-content content-type="geo-json" specific-use="{&#34;type&#34;:&#34;Point&#34;,&#34;coordinates&#34;:[-94.065722,16.674611]}" id="NCID0EJYAE" xlink:type="simple">16°40'28.6"N, 94°3'56.6"W</named-content></named-content>, pine forest, 1219 m, V. Moctezuma col.”.</p></tp:treatment-sec><tp:treatment-sec sec-type="Type deposition" id="SECID0EOYAE"><title>Type deposition.</title><p>Holotype and 2 ♂♂, 2 ♀♀ paratypes will be deposited in <abbrev xmlns:xlink="http://www.w3.org/1999/xlink" content-type="institution" xlink:title="Instituto de Ecología, A. C., Xalapa, Veracruz, Mexico" id="ABBRID0EUYAE" xlink:type="simple">IEXA</abbrev>. Paratypes will be deposited in the following collections: <abbrev xmlns:xlink="http://www.w3.org/1999/xlink" content-type="institution" xlink:title="Universidade Federal de Mato Grosso, Cuiabá, Brazil" id="ABBRID0EZYAE" xlink:type="simple">CEMT</abbrev> (2 ♂♂, 2 ♀♀), <abbrev xmlns:xlink="http://www.w3.org/1999/xlink" content-type="institution" xlink:title="Canadian Museum of Nature, Gatineau, Quebec, Canada" id="ABBRID0E5YAE" xlink:type="simple">CMNC</abbrev> (2 ♂♂, 2 ♀♀), <named-content xmlns:xlink="http://www.w3.org/1999/xlink" content-type="dwc:institutional_code" xlink:type="simple">CNIN</named-content> (2 ♂♂, 2 ♀♀), <named-content xmlns:xlink="http://www.w3.org/1999/xlink" content-type="dwc:institutional_code" xlink:type="simple">FSCA</named-content> (2 ♂♂, 2 ♀♀) <abbrev xmlns:xlink="http://www.w3.org/1999/xlink" content-type="institution" xlink:title="JL Sánchez-Huerta Collection, Xalapa, Veracruz, Mexico" id="ABBRID0ENZAE" xlink:type="simple">JLSHC</abbrev> (2 ♂♂, 2 ♀♀), <named-content xmlns:xlink="http://www.w3.org/1999/xlink" content-type="dwc:institutional_code" xlink:type="simple">TAMU</named-content> (2 ♂♂, 2 ♀♀), <abbrev xmlns:xlink="http://www.w3.org/1999/xlink" content-type="institution" xlink:title="V Moctezuma Collection, Xalapa, Mexico" id="ABBRID0EXZAE" xlink:type="simple">VMC</abbrev> (rest of paratypes).</p></tp:treatment-sec><tp:treatment-sec sec-type="description" id="SECID0E3ZAE"><title>Description.</title><p>Holotype male, total length 10.7 mm, maximum elytral width 5.6 mm. Body elongate-oval and convex, dorsum and venter glossy black without metallic sheen, clypeal margin dark reddish brown. Clypeal margin slightly V-shaped, with rounded tooth, lateral margin of head arcuate. Clypeal surface with coarse punctures separated by ≈1-2 diameters, frons surface finely punctate with punctures becoming almost unapparent near frons center, well-impressed clypeogenal suture, genae finely punctate. Pronotum smooth but minutely punctate, midline weakly impressed on posterior half of pronotum, anterior pronotal margin complete and well impressed. Ante<!--PageBreak-->rior pronotal angles very acute and projecting anteriorly. Center of pronotal posterior margin with a line of coarse and well-impressed punctures. Proepisternum coarsely wrinkled, proepimeron finely wrinkled. Elytral surface smooth, shiny, and minutely punctate. Striae well-impressed, becoming deeply impressed on elytral apex. Well-impressed strial punctures, slightly wider than striae. Interstriae flat. Pygidium strongly convex and finely punctate. Pygidium dark reddish brown with green metallic sheen on apex. Protibia tridentate, apical spur expanded into a slightly irregular oval shape. Mesotibia with two apical spiniform spurs. Metatibia with apical spur large and spiniform. Ventral apical half of profemur finely and scarcely punctate, but punctures becoming coarse along posterior margin of profemur. Ventral surface of meso- and metafemur minutely punctate. Internal sac of the aedeagus with three hook-shaped copulatrix lamellae, two small and one large; three accessory lamellae; raspule not well developed.</p><fig id="F6" position="float" orientation="portrait"><label>Figure 6.</label><caption><p>
                <italic><tp:taxon-name><tp:taxon-name-part taxon-name-part-type="genus" reg="Ateuchus">Ateuchus</tp:taxon-name-part> <tp:taxon-name-part taxon-name-part-type="species" reg="colossus">colossus</tp:taxon-name-part></tp:taxon-name></italic>, dorsal habitus.</p></caption><graphic xmlns:xlink="http://www.w3.org/1999/xlink" xlink:href="zookeys-747-071-g006.jpg" position="float" orientation="portrait" xlink:type="simple" id="oo_194026.jpg"/></fig><fig id="F7" position="float" orientation="portrait"><label>Figure 7.</label><caption><p>
                <italic><tp:taxon-name><tp:taxon-name-part taxon-name-part-type="genus" reg="Ateuchus">Ateuchus</tp:taxon-name-part> <tp:taxon-name-part taxon-name-part-type="species" reg="colossus">colossus</tp:taxon-name-part></tp:taxon-name></italic>: <bold>a</bold> dissected accessory lamellae <bold>b</bold> dissected copulatrix lamellae and raspule <bold>c</bold> intact internal sac of the aedeagus.</p></caption><graphic xmlns:xlink="http://www.w3.org/1999/xlink" xlink:href="zookeys-747-071-g007.jpg" position="float" orientation="portrait" xlink:type="simple" id="oo_194027.jpg"/></fig><p>
            <bold>Female.</bold> Differs from the male by coarsely punctate head, protibia with acute and slender spur that bends apically, last abdominal sternite broader and pygidium less convex.</p></tp:treatment-sec><tp:treatment-sec sec-type="variation" id="SECID0E52AE"><title>Variation</title><p>(among 30 randomly selected paratypes). Mean total length 9.9 mm (8.9–10.7 mm). Mean elytral with 5.5 mm (5.2–5.9 mm). Type series color is uniform.</p></tp:treatment-sec><tp:treatment-sec sec-type="etymology" id="SECID0ED3AE"><title>Etymology.</title><p>From the Latin adjective <italic><tp:taxon-name><tp:taxon-name-part taxon-name-part-type="genus" reg="Ateuchus"/><tp:taxon-name-part taxon-name-part-type="species" reg="colossus">colossus</tp:taxon-name-part></tp:taxon-name></italic> that derives from the Greek noun <italic>κολοσσός</italic> (kolossos = gigantic statue), referring to the fact that this is the largest species of the genus <italic><tp:taxon-name><tp:taxon-name-part taxon-name-part-type="genus" reg="Ateuchus">Ateuchus</tp:taxon-name-part></tp:taxon-name></italic> in North America known to date.</p></tp:treatment-sec><tp:treatment-sec sec-type="distribution" id="SECID0E33AE"><title>Distribution.</title><p>The type series was collected in the region of Los Chimalapas, in the east of the state of Oaxaca (Fig. <xref ref-type="fig" rid="F8">8</xref>).</p><fig id="F8" position="float" orientation="portrait"><label>Figure 8.</label><caption><p>Distribution of <italic><tp:taxon-name><tp:taxon-name-part taxon-name-part-type="genus" reg="Ateuchus">Ateuchus</tp:taxon-name-part> <tp:taxon-name-part taxon-name-part-type="species" reg="colossus">colossus</tp:taxon-name-part></tp:taxon-name></italic> (black dots).</p></caption><graphic xmlns:xlink="http://www.w3.org/1999/xlink" xlink:href="zookeys-747-071-g008.jpg" position="float" orientation="portrait" xlink:type="simple" id="oo_194028.jpg"/></fig><!--PageBreak--></tp:treatment-sec><tp:treatment-sec sec-type="ecology" id="SECID0E64AE"><title>Ecology.</title><p>This species inhabits cloud and temperate forests (pine and pine-oak), within the elevational range 1219 to 1665 m a.s.l. This species was collected using pitfall traps baited with human excrements.</p></tp:treatment-sec><tp:treatment-sec sec-type="diagnosis" id="SECID0EE5AE"><title>Diagnosis.</title><p>This species is distinguished from other North American species by its large body size (at 8.9–10.7 mm, it is the largest <italic><tp:taxon-name><tp:taxon-name-part taxon-name-part-type="genus" reg="Ateuchus">Ateuchus</tp:taxon-name-part></tp:taxon-name></italic> species in the region), anterior pronotal angles very acute and produced anteriorly, anterior pronotal margin complete, pronotal posterior margin with a line of coarse punctures, and male genitalia with three hook-shaped copulatrix lamellae, three accessory lamellae and ill-developed raspule.</p></tp:treatment-sec><tp:treatment-sec sec-type="remarks" id="SECID0ER5AE"><title>Remarks.</title><p>
            <italic><tp:taxon-name><tp:taxon-name-part taxon-name-part-type="genus" reg="Ateuchus">Ateuchus</tp:taxon-name-part> <tp:taxon-name-part taxon-name-part-type="species" reg="colossus">colossus</tp:taxon-name-part></tp:taxon-name></italic> seems to be closely related to <italic><tp:taxon-name><tp:taxon-name-part taxon-name-part-type="genus" reg="Ateuchus">A.</tp:taxon-name-part> <tp:taxon-name-part taxon-name-part-type="species" reg="illaesum">illaesum</tp:taxon-name-part></tp:taxon-name></italic> (Fig. <xref ref-type="fig" rid="F4">4</xref>), but they can be distinguished by differences in size (<italic><tp:taxon-name><tp:taxon-name-part taxon-name-part-type="genus" reg="Ateuchus"/><tp:taxon-name-part taxon-name-part-type="species" reg="colossus">colossus</tp:taxon-name-part></tp:taxon-name></italic> is larger), the shape of the anterior pronotal angles (very acute and produced anteriorly on <italic><tp:taxon-name><tp:taxon-name-part taxon-name-part-type="genus" reg="Ateuchus"/><tp:taxon-name-part taxon-name-part-type="species" reg="colossus">colossus</tp:taxon-name-part></tp:taxon-name></italic>), accessory and copulatrix lamellae (Figs <xref ref-type="fig" rid="F7">7</xref>, <xref ref-type="fig" rid="F9">9</xref>).</p><fig id="F9" position="float" orientation="portrait"><label>Figure 9.</label><caption><p>
                <italic><tp:taxon-name><tp:taxon-name-part taxon-name-part-type="genus" reg="Ateuchus">Ateuchus</tp:taxon-name-part> <tp:taxon-name-part taxon-name-part-type="species" reg="illaesum">illaesum</tp:taxon-name-part></tp:taxon-name></italic>: <bold>a</bold> dissected accessory lamellae <bold>b</bold> dissected copulatrix lamellae.</p></caption><graphic xmlns:xlink="http://www.w3.org/1999/xlink" xlink:href="zookeys-747-071-g009.jpg" position="float" orientation="portrait" xlink:type="simple" id="oo_194029.jpg"/></fig></tp:treatment-sec><tp:treatment-sec><!--Section generated to contain objects referenced in tp:taxon-treatment.--><fig id="F4" position="float" orientation="portrait"><label>Figure 4.</label><caption><p>
                <bold>a</bold> Wagner (cladistic) analysis for <italic><tp:taxon-name><tp:taxon-name-part taxon-name-part-type="genus" reg="Ateuchus">Ateuchus</tp:taxon-name-part></tp:taxon-name></italic> of North America, based on morphological characters (redrawn from <xref ref-type="bibr" rid="B5">Kohlmann 1984</xref>, <xref ref-type="bibr" rid="B9">Kohlmann and Halffter 1988</xref>) <bold>b</bold> Same cladogram modified to include putative relationships of <italic><tp:taxon-name><tp:taxon-name-part taxon-name-part-type="genus" reg="Ateuchus">A.</tp:taxon-name-part> <tp:taxon-name-part taxon-name-part-type="species" reg="benitojuarezi">benitojuarezi</tp:taxon-name-part></tp:taxon-name>, <tp:taxon-name><tp:taxon-name-part taxon-name-part-type="genus" reg="Ateuchus">A.</tp:taxon-name-part> <tp:taxon-name-part taxon-name-part-type="species" reg="colossus">colossus</tp:taxon-name-part></tp:taxon-name> and <tp:taxon-name><tp:taxon-name-part taxon-name-part-type="genus" reg="Ateuchus">A.</tp:taxon-name-part> <tp:taxon-name-part taxon-name-part-type="species" reg="guatemalensis">guatemalensis</tp:taxon-name-part></tp:taxon-name></italic> (dotted lines).</p></caption><graphic xmlns:xlink="http://www.w3.org/1999/xlink" xlink:href="zookeys-747-071-g004.jpg" position="float" orientation="portrait" xlink:type="simple" id="oo_194024.jpg"/></fig></tp:treatment-sec><ref-list><ref id="B5"><mixed-citation xmlns:xlink="http://www.w3.org/1999/xlink" xlink:type="simple">
          <person-group><name name-style="western"><surname>Kohlmann</surname><given-names>B</given-names></name></person-group> (<year>1984</year>) <article-title>Biosistemática de las especies norteamericanas del género <italic><tp:taxon-name><tp:taxon-name-part taxon-name-part-type="genus">Ateuchus</tp:taxon-name-part></tp:taxon-name></italic> (<tp:taxon-name><tp:taxon-name-part taxon-name-part-type="order">Coleoptera</tp:taxon-name-part></tp:taxon-name>: <tp:taxon-name><tp:taxon-name-part taxon-name-part-type="family">Scarabaeidae</tp:taxon-name-part></tp:taxon-name>: <tp:taxon-name><tp:taxon-name-part taxon-name-part-type="subfamily">Scarabaeinae</tp:taxon-name-part></tp:taxon-name>).</article-title> <source>Folia Entomológica Mexicana</source> <volume>60</volume>: <fpage>3</fpage>–<lpage>81</lpage>.</mixed-citation></ref><ref id="B9"><mixed-citation xmlns:xlink="http://www.w3.org/1999/xlink" xlink:type="simple">
          <person-group><name name-style="western"><surname>Kohlmann</surname><given-names>B</given-names></name><name name-style="western"><surname>Halffter</surname><given-names>G</given-names></name></person-group> (<year>1988</year>) <article-title>Cladistic and biogeographical analysis of <italic><tp:taxon-name><tp:taxon-name-part taxon-name-part-type="genus">Ateuchus</tp:taxon-name-part></tp:taxon-name></italic> (<tp:taxon-name><tp:taxon-name-part taxon-name-part-type="order">Coleoptera</tp:taxon-name-part></tp:taxon-name>: <tp:taxon-name><tp:taxon-name-part taxon-name-part-type="family">Scarabaeidae</tp:taxon-name-part></tp:taxon-name>) of Mexico and The United States.</article-title> <source>Folia Entomológica Mexicana</source> <volume>74</volume>: <fpage>109</fpage>–<lpage>130</lpage>.</mixed-citation></ref></ref-list></tp:taxon-treatment>
